# Supplementary material for: Mesenchymal Stem Cells Isolated from Paediatric Paravertebral Adipose Tissue Show Strong Osteogenic Potential
Source: Biomedicines. 2022 Feb 4;10(2):378. doi: 10.3390/biomedicines10020378 (PMC8962402; doi:10.3390/biomedicines10020378)
Supplement: Supplementary file 1 [file biomedicines-10-00378-s001.zip]

Archive with 1 entries (1 files):
- biomedicines-1525886-supplementary.pdf
